# Supplementary material for: Genetic diversity and population structure analysis to construct a core collection from a large Capsicum germplasm
Source: BMC Genet. 2016 Nov 14;17:142. doi: 10.1186/s12863-016-0452-8 (PMC5109817; doi:10.1186/s12863-016-0452-8)
Supplement: Additional file 1: Table S1. — Summary of SNP markers used in the genetic analysis of pepper germplasm collection. Table S2. Description of various traits used in this study. Table S3. Genetic diversity analysis of the 4,652 pepper accessions. Table S4. Distribution of Capsicum species in STRUCTURE clusters within 3,821 germplasm accessions. Table S5. Accession in the ‘CC240’ core collection and group position of every accession in ‘CC240’ and the 3,821 germplasm collection. Table S6. Multiple allelic markers used to evaluate the core collection in Capsicum. Table S7. Analysis of molecular variance (AMOVA) among various subpopulations based on different clustering methods within 3,821 Capsicum accessions. Table S8. Comparison among different core collections established by diverse genetic clustering methods. CG3-CG5: Core collections based on unrooted phylogenetic tree clusters (A to E) grouped by 3 (A + B, C, D + E), 4 (A + B, C, D, E), and 5 (A, B, C, D, E) in respectively. CST10: Core collection based on 10 clustered population structure as in Fig. 1. Evaluated parameters; MD %: the mean difference percentage, CR %: the coincidence rate, VD %: the variance difference percentage, VR %: variable rate, I: Shannon’s information index of diversity, J': Genetics evenness, I max: logarithmic number of classes in entire collection. (XLSX 51 kb) [file 12863_2016_452_MOESM1_ESM.xlsx]

## Sheet: Table S1
Summary of SNP markers used in the analysis of pepper germplasm collection.
Marker name	Chromosome	Position (cM)	Missing data (%)	PIC
CAPS_CONTIG.2694	1	22.445	0.8	0.47
CAPS_CONTIG.11432	1	47.358	1.8	0.44
CAPS_CONTIG.1125	1	59.761	0.9	0.5
CAPS_CONTIG.2834	1	80.379	1.1	0.44
CAPS_CONTIG.11112	1	100.366	1.9	0.48
CAPS_CONTIG.12116	1	161.471	0.8	0.47
CAPS_CONTIG.8070	2	4.796	0.6	0.49
CAPS_CONTIG.9369	2	65.696	0.8	0.4
CAPS_CONTIG.3996	2	94.112	1.5	0.46
CAPS_CONTIG.9821	2	105.552	4.5	0.49
CAPS_CONTIG.5679	3	1.935	2	0.5
CAPS_CONTIG.12629	3	26.998	3	0.5
KS24036H07	3	51.632	2.2	0.49
CAPS_CONTIG.4313	3	140.157	2.7	0.46
KS14027C04	4	3.461	2.5	0.46
CAPS_CONTIG.12186	4	89.549	2.7	0.46
CAPS_CONTIG.10877	4	101.527	0.9	0.42
CAPS_CONTIG.8851	4	124.702	0.7	0.49
CAPS_CONTIG.8363	4	144.06	1.7	0.45
KS25049K03	5	3.916	0.8	0.43
CAPS_CONTIG.3123	5	62.771	2.2	0.5
KS12044C02	5	82.114	0.6	0.34
CAPS_CONTIG.10712	6	70.167	2.1	0.44
CAPS_CONTIG.11244	6	106.056	2.3	0.47
CAPS_CONTIG.10400	6	121.922	7.1	0.33
CAPS_CONTIG.11582	7	7.524	2.2	0.44
KS26033B03	7	38.309	3.3	0.27
CAPS_CONTIG.443	7	79.926	0.8	0.49
CAPS_CONTIG.7411	7	104.18	0.8	0.49
ANOK.CO907546	8	10.686	0.6	0.5
KS15049B04	8	41.179	1.8	0.49
CAPS_CONTIG.12056	9	33.107	1.2	0.5
CAPS_CONTIG.9017	9	58.533	1.1	0.35
CAPS_CONTIG.4367	9	70.713	0.7	0.5
CAPS_CONTIG.7156	9	100.715	2	0.38
CAPS_CONTIG.3147	10	2.08	0.6	0.43
CAPS_CONTIG.6621	10	12.222	2.8	0.42
KS11062F02	10	59.859	0.8	0.5
CAPS_CONTIG.2972	10	92.679	2.7	0.5
CAPS_CONTIG.8503	11	10.194	0.9	0.42
CAPS_CONTIG.10012	11	40.275	1.5	0.42
KS12026E02	11	60.04	0.9	0.48
CAPS_CONTIG.8372	11	84.206	1.9	0.43
CAPS_CONTIG.12518	12	4.303	1.7	0.49
CAPS_CONTIG.8629	12	19.498	0.6	0.5
CAPS_CONTIG.12402	12	59.33	0.9	0.49
CAPS_CONTIG.12230	12	76.415	2.2	0.5
CAPS_CONTIG.9030	12	99.119	0.6	0.5
Missing data (%): Percentage of null data among 4,652 germplasms for the indicated marker; PIC: Polymorphism information content.

## Sheet: Table S2
Description of various traits used in this study.
Type	Category	Trait	Descriptions of phenotype classes†	Number of alleles
Qualitative	Plant habit (3)	Plant habit	1 = spreading, 2 = intermediate, 3 = straight, 4 = fascicle	4
(15 items)		Stem color	1 = green, 2 = purple stripe, 3 = purple piebald, 4 = purple	4
		Pubescens	1 = glabrous, 2 = intermediate, 3 = excessive	3
	Leaf (2)	Leaf color	1 = light green, 2 = green, 3 = dark green, 4 = green+purple, 5 = purple	5
		Leaf size	1 = extremely small, 2 = small, 3 = medium, 4 = big	4
	Flower (4)	Flower color	1 = white, 2 = light green, 3 = white with yellow spots, 4 = white + purple, 5 = purple, 6 = others	6
		Flower size	1 = small, 2 = medium, 3 = big	3
		Flower position	1 = erect, 2 = medium, 3 = pendant, 4 = mixed	4
		Stamen color	1 = white, 2 = yellow, 3 = blue	3
	Fruit (5)	Fruit position	1 = erect, 2 = pendant, 3 = mixed	3
		Receptacle	1 = cup shape, 2 = intermediate, 3 = tray shape, 4 = sink type	4
		Fruit shape	1 = blocky, 2 = lamuyo, 3 = pumpkin, 4 = conical (rough, small), 5 = conical (smooth), 6 = kapya, 7 = jalapeno, 8 = jolokia (bumpy), 9 = cayenne pepper, 10 = curly bumpy pepper, 11 = tabasco, 12 = berry	12
		Immature color	1 = light green, 2 = green, 3 = dark green, 4 = yellow, 5 = brown, 6 = purple, 7 = white	7
		Mature color	1 = orange, 2 = red, 3 = dark red, 4 = yellow, 5 = brown, 6 = purple, 7 = black, 8 = orange red	8
	Seed (1)	Seed color	1 = yellow, 2 = brown, 3 = black, 4 = others	4
Quantitative	Plant habits (6)	Height (cm)	Range: 17~209, Intervals: 16	12
(17 items)		Width (cm)	Range: 5.6~185, Intervals: 14.95	12
		Main stem length (cm)	Range: 0.5~93, Intervals: 9.25	10
		Stem thickness(mm)	Range: 0.3~58.2, Intervals: 4.82	12
		Node length (cm)	Range: 0.1~18, Intervals: 1.63	11
		No branch	Range: 1~28, Intervals: 2.25	12
	Leaf (2)	Leaf length (cm)	Range: 1.1~27, Intervals: 2.16	12
		Leaf width (cm)	Range: 1.1~13.4, Intervals: 1.12	11
	Flower (2)	Average number of anthers	Range: 1~7, Intervals: 0.55	11
		Flowering date	Range: 12~173, Intervals: 13.42	12
	Fruit (5)	Fruit length (mm)	Range: 0.34~56.2, Intervals: 4.66	12
		Fruit width (mm)	Range: 0.1~107, Intervals: 8.91	12
		Fruit weight (g)	Range: 0.2~196.2, Intervals: 17.82	11
		Number of fruits per node	Range: 1~8, Intervals: 0.64	11
		Pericarp thickness (mm)	Range: 0.9~7.2, Intervals: 0.9	7
	Seed (2)	Number of seeds	Range: 1~271, Intervals: 24.55	11
		1,000 seeds weight (g)	Range: 1~11.5, Intervals: 0.95	11
				Total classes = 264
	†Descriptions of quantitative traits and their range of phenotypic measurements among entire germplasm accessions are divided into different claasses based on Sturges' rule.

## Sheet: Table S3
Genetic diversity analysis of the 4,652 pepper accessions
Species	Number	Ho	He	I
C. annuum	4163	0.14	0.45	0.78
C. baccatum	163	0.12	0.28	0.42
C. cardenasii	1	0.21	0.1	0.14
C. chacoense	28	0.19	0.3	0.51
C. chinense	122	0.13	0.42	0.72
C. eximium	4	0.19	0.33	0.62
C. frutescens	152	0.1	0.39	0.65
C. galapagoense	2	0.19	0.29	0.46
C. praetermissum	5	0.21	0.18	0.31
C. pubescens	11	0.16	0.12	0.29
C. tovarii	1	0.15	0.07	0.12
Total	4652	0.16	0.27	0.46
HO: observed heterozygosity, HE: expected heterozygosity, I: Shannon's information index of diversity

## Sheet: Table S4
Distribution of Capsicum species in STRUCTURE clusters within 3,821 germplasm accessions.
Group	Cluster	C. annuum	C. baccatum	C. cardenasii	C. chacoense	C. chinense	C. eximium	C. frutescens	C. galapagoense	C. praetermissum	C. pubescens	C. tovarii
1	1	337	1			1		2
	2	788	4		1	7		6
	3	483				2		2
	4	499	5			8		23
2	5	413	1			5		6	1
	6	337			1			3
	7	448	1		2	2		8
3	8	5	24			44	1	11
	9	42	66		1	31		55		1
	10	31	48	1	19	5	2	21		4	11	1
Total		3383	150	1	24	105	3	137	1	5	11	1

## Sheet: Table S5
Accession in the ‘CC240’ core collection and group position of every accession in ‘CC240’ and the 3,821 germplasm collection.
Scientific name	Accession name	Origin	CC240		3,821 germplasm collection
			Branch order among dendrogram	Group in dendrogram	Cluster in population structure	Group in dendrogram
C. annuum	Chocolate Beauty	USA	1	I	2	B
C. annuum	Azr	USA	2	I	2	B
C. frutescens	Tabasco	USA	3	I	2	B
C. annuum	Hai li 10	CHN	4	I	2	B
C. annuum	Yiselie hong fei luo qing jiao	CHN	5	I	2	B
C. annuum	Starburst_1	USA	6	I	2	B
C. annuum	99-10-47	CHN	7	I	1	B
C. annuum	Agronomico NO.8	USA	8	I	2	B
C. annuum	Uz000170	UZB	9	I	2	B
C. annuum	AC 09-035	JPN	10	I	1	B
C. annuum	Dari Tashkenta	UZB	11	I	2	B
C. annuum	Moldova-118	MDA	12	I	2	B
C. annuum	Okrasne papricky	South America	13	I	2	B
C. annuum	ACC175	PHL	14	I	2	B
C. annuum	Edesalma	USA	15	I	2	B
C. annuum	Volzanin	RUS	16	I	1	B
C. annuum	Macskasarga	USA	17	I	1	B
C. annuum	Alena	-	18	I	2	B
C. annuum	Dar Tashkent	-	19	I	1	B
C. annuum	Greygo	HUN	20	I	2	B
C. annuum	5502	USA	21	I	2	B
C. annuum	Swedish	RUS	22	I	2	B
C. annuum	Corne ll14	USA	23	I	2	B
C. annuum	Spanish Piquillo	USA	24	I	2	B
C. annuum	Dobrynya nikitich	RUS	25	I	1	B
C. annuum	H.Sweet Wax	-	26	I	1	B
C. annuum	A9E0109	-	27	I	1	B
C. annuum	Hungarian Wax(355)(44-1S)	USA	28	I	2	B
C. annuum	Zavolgski 55	RUS	29	I	2	B
C. annuum	Mori tf.	HUN	30	I	2	B
C. annuum	Chorbadjiyska	BGR	31	I	2	B
C. annuum	VAR.KAPIA F1-96	BGR	32	I	1	B
C. annuum	Malishok	RUS	33	I	1	B
C. annuum	C01291	CRI	34	I	2	B
C. annuum	9146	-	35	I	2	B
C. annuum	Sweet Banana	USA	36	I	1	B
C. annuum	Taltos	HUN	37	I	2	B
C. annuum	Zolotoi yubileinii	MDA	38	I	2	B
C. annuum	jungangjongmyo-2000-6447	-	39	I	2	B
C. annuum	09G111	USA	40	I	2	B
C. annuum	PI257049	COL	41	I	2	B
C. annuum	A9E0764	-	42	I	1	B
C. annuum	A9E0122	-	43	I	1	B
C. annuum	A9E0211	-	44	I	1	B
C. annuum	A9E0129	-	45	I	1	B
C. annuum	A9E0692	-	46	I	1	B
C. annuum	A9E0762	-	47	I	1	B
C. annuum	Mulato	MEX	48	I	2	B
C. annuum	Canada cheese	CAN	49	I	1	B
C. annuum	Suigyoku 2	-	50	I	1	B
C. annuum	Jingle Bells Hybrid	USA	51	I	1	B
C. annuum	1955-03-01	-	52	I	2	B
C. annuum	YU1130	-	53	I	2	B
C. annuum	AC 09-020	-	54	I	2	B
C. annuum	Da niujiao	-	55	I	2	B
C. annuum	P 088-21	CHN	56	I	5	A
C. annuum	P 088-20	CHN	57	I	3	A
C. annuum	Seodong	-	58	I	2	A
C. annuum	saegochu (125)(15-1X)	-	59	I	7	C
C. annuum	CMV 988/1	-	60	I	2	B
C. annuum	-	HUN	61	I	2	B
C. annuum	Budatetenyi	-	62	I	2	B
C. annuum	CMV 980	HUN	63	I	2	C
C. annuum	CCA1007	-	64	I	2	C
C. annuum	KC 00711	USA	65	I	5	D
C. annuum	CMV 1078/1	HUN	66	I	3	A
C. annuum	Ostry mnogoletny	-	67	I	2	B
C. annuum	9425	-	68	I	1	B
C. annuum	Jamaican Yellow	-	69	I	4	A
C. annuum	Yellow mushroom	USA	70	I	1	A
C. annuum	PBC566 PeMV Tex#1 GH#21	-	71	I	1	C
C. annuum	MC11	VNM	72	I	6	C
C. annuum	Naramurazaki	JPN	73	I	5	C
C. annuum	Kradee Kiew	THA	74	I	5	D
C. annuum	KC 00016	USA	75	I	5	D
C. annuum	Avelar 2001	USA	76	I	4	C
C. frutescens	C04859	MEX	77	I	1	B
C. annuum	Chilly BSS 213 F2	-	78	I	4	C
C. annuum	Numex Mirasol	USA	79	I	4	A
C. annuum	NPL-GYS-2004-39	-	80	I	1	C
C. annuum	HDA210	TWN	81	I	4	C
C. annuum	HDA295	FRA	82	I	4	C
C. annuum	BISBAS	-	83	I	4	C
C. annuum	K1	MYS	84	I	4	C
C. annuum	HDA273	FRA	85	I	4	C
C. annuum	Serrano Chill	-	86	I	4	D
C. annuum	SEVERKA	CSK	87	I	4	D
C. annuum	PBC102 Unknown Y13	TWN	88	I	7	C
C. annuum	Szechwan 9	TWN	89	I	4	C
C. annuum	Guajillo ancho	USA	90	I	2	B
C. annuum	New Mexico	USA	91	I	1	B
C. annuum	Jalapeno Mucho Nacho	USA	92	I	1	D
C. annuum	TC06651	-	93	I	1	D
C. annuum	ACC160	PHL	94	I	4	C
C. annuum	C00559	THA	95	I	4	D
C. annuum	ulju (landrace)	KOR	96	II	6	C
C. annuum	gimjang pepper (10)	KOR	97	II	7	C
C. annuum	Yatsu Fusha	NPL	98	II	7	C
C. annuum	9250	-	99	II	6	C
C. annuum	namwon (Landrace)	KOR	100	II	7	C
C. annuum	jindo (Landrace)	KOR	101	II	7	C
C. annuum	Wonsi -1984+pepper032506	-	102	II	6	C
C. annuum	Hotopep(345)(42-1S)	-	103	II	6	C
C. annuum	Joseon pepper	KOR	104	II	7	C
C. annuum	jinju (landrace)	KOR	105	II	6	C
C. annuum	9177_1	USA	106	II	7	C
C. annuum	Super Hot	-	107	II	6	C
C. annuum	C00562	THA	108	II	4	C
C. annuum	SVS Bangalor 1	IND	109	II	4	C
C. annuum	sangju (Landrace)	KOR	110	II	6	C
C. annuum	Mestniy	-	111	II	4	C
C. annuum	PI257052	COL	112	II	6	C
C. annuum	9456	-	113	II	7	C
C. annuum	C01884	USA	114	II	4	C
C. annuum	PI249635	IND	115	II	6	C
C. annuum	gwangyang-3 (landrace)	KOR	116	II	7	C
C. annuum	Javitott bogyiszloi	USA	117	II	7	C
C. annuum	Unknown 43	THA	118	II	1	C
C. annuum	Filus blue	USA	119	II	6	C
C. annuum	Thai Hot	THA	120	II	5	C
C. annuum	Sinheung 83-2852	KOR	121	II	4	C
C. annuum	9516	-	122	II	1	C
C. annuum	BOLIVIAN RAINBOW	BOL	123	II	1	C
C. annuum	Riben chaotian shu	-	124	II	7	C
C. annuum	9852-193 AVRDC 211	TWN	125	II	4	C
C. annuum	THA-Kasassert Univ.-15	-	126	II	5	C
C. annuum	VP 50	VNM	127	II	5	D
C. annuum	VP 84	VNM	128	II	5	D
C. annuum	Ibam	-	129	II	1	C
C. annuum	Gyeonggiyangpyeong-1985-gochu103410	KOR	130	II	6	C
C. annuum	saegochu (99)(13-1S)	-	131	II	7	C
C. annuum	hwaseong (landrace)	KOR	132	II	7	C
C. annuum	yangpyeong (Landrace)	-	133	II	7	C
C. annuum	24B-2-1-4-3-2-1	-	134	II	7	C
C. annuum	YU1014	-	135	II	6	C
C. annuum	UZB-HHS-2008-15	KGZ	136	II	3	A
C. annuum	WIR 1570	KAZ	137	II	3	D
C. annuum	Kapia	BGR	138	II	3	A
C. annuum	Banana Supreme Hybrid	USA	139	II	3	A
C. annuum	C04398-A	ARG	140	II	3	C
C. annuum	Nawash shon	PAK	141	II	5	D
C. annuum	UZB-GJG-1999-51	UZB	142	II	3	D
C. annuum	VP 66	VNM	143	II	5	D
C. annuum	pen-60/2/19914/1	HUN	144	II	3	A
C. annuum	Numex Bailey Piquin	USA	145	II	5	D
C. annuum	P 088-57	CHN	146	II	5	C
C. annuum	jungangjongmyo-2000-5032	-	147	II	5	A
C. annuum	P 088-44	CHN	148	II	5	C
C. annuum	P 088-39	CHN	149	II	5	C
C. annuum	KC 00003	USA	150	II	5	D
C. annuum	Black cuban	USA	151	II	5	C
C. annuum	HRF	USA	152	II	1	C
C. annuum	GWANGJU	KOR	153	II	5	C
C. annuum	Ikdosan	CHN	154	II	5	C
C. annuum	VP 98	VNM	155	II	5	D
C. annuum	VP 55	VNM	156	II	5	D
C. annuum	PE02	-	157	II	5	D
C. annuum	PX23595(No.8)	-	158	II	5	D
C. annuum	C00590	THA	159	III	2	D
C. annuum	RED & GREEN P5-4	KOR	160	III	5	D
C. annuum	C00595	THA	161	III	2	D
C. annuum	PANGALENGAN-1	IDN	162	III	2	D
C. annuum	L.P.1	THA	163	III	2	D
C. annuum	Small fruit	-	164	III	4	C
C. annuum	C00522	PHL	165	III	4	D
C. annuum	99TW Yellow 3	THA	166	III	4	C
C. annuum	Szechwan 8	TWN	167	III	4	C
C. annuum	CHN-WJG-1999-29	-	168	III	4	D
C. annuum	Chili bangi #3	-	169	III	4	C
C. annuum	Hu-33 AVRCD94187	-	170	III	5	C
C. annuum	Lac-301	-	171	III	4	D
C. annuum	Szechwan 2	-	172	III	5	C
C. annuum	sacheon 94187	-	173	III	5	C
C. annuum	MC5	-	174	III	6	C
C. annuum	MC4	MYS	175	III	6	C
C. annuum	P 97633	KOR	176	III	7	C
C. chinense	AMA8-3	-	177	IV	9	E
C. chinense	PI224445	BOL	178	IV	9	E
C. chinense	AC 08-045	PER	179	IV	9	E
C. chinense	chi 12/1022	-	180	IV	9	E
C. chinense	Hot Jalapeno	MEX	181	IV	9	E
C. chinense	Numex Suave Red_1	-	182	IV	9	E
C. frutescens	AC 08-029	-	183	IV	9	E
C. frutescens	AC 08-010	CRI	184	IV	9	E
C. frutescens	ACC187	-	185	IV	9	E
C. frutescens	ACC1441	-	186	IV	9	E
C. frutescens	KC01303	LAO	187	IV	9	E
C. frutescens	P 82005	LAO	188	IV	9	E
C. chinense	Avella	USA	189	IV	9	E
C. baccatum	AJI BLANCO CRISTAL	CHL	190	IV	9	E
C. baccatum	VC102	-	191	IV	9	E
C. baccatum	Pimenta	BRA	192	IV	9	E
C. baccatum	C04280	BRA	193	IV	9	E
C. baccatum	C04228	CRI	194	IV	9	E
C. baccatum	C01543	SLV	195	IV	9	E
C. baccatum	AC 08-068	ECU	196	IV	9	E
C. baccatum	AC 08-059	NLD	197	IV	9	E
C. baccatum	pen-54/19917/1	-	198	IV	9	E
C. baccatum	bac-23/19762/1	-	199	IV	9	E
C. baccatum	C01526	USA	200	IV	9	E
C. baccatum	ROSENPORRIKA E86	AUT	201	IV	10	E
C. frutescens	EKIRIKE	NGA	202	IV	9	E
C. chinense	9007	-	203	IV	9	E
C. chinense	C01436	MEX	204	IV	10	E
C. frutescens	Onamental1	USA	205	IV	9	E
C. frutescens	C00683	GTM	206	IV	10	E
C. eximium	C01426	GBR	207	IV	10	E
C. praetermissum	C00950	GBR	208	IV	9	E
C. baccatum	C04220	PHL	209	IV	10	E
C. baccatum	-	ARG	210	IV	10	E
C. baccatum	C04221	GUY	211	IV	9	E
C. chinense	C00643	HND	212	IV	10	E
C. annuum	Twilight	USA	213	IV	10	E
C. annuum	Tura	USA	214	IV	10	E
C. frutescens	6131 NUM-192 E.C.-J.E.-J.L.	-	215	IV	9	E
C. frutescens	9148	USA	216	IV	9	E
C. chinense	chi 22b/1037-2	HUN	217	V	8	E
C. chinense	chi 10/1011-2	HUN	218	V	8	E
C. chinense	Jungangjongmyo-2000-5004	USA	219	V	8	E
C. chinense	chi 38/1051-2	HUN	220	V	8	E
C. chinense	chi 16/1028-1	HUN	221	V	8	E
C. chinense	SAFI	SEN	222	V	8	E
C. chinense	C04417	BOL	223	V	8	E
C. frutescens	KC01293	LAO	224	V	8	E
C. chinense	chi 15/1024	HUN	225	V	8	E
C. chinense	chi 12/1018	HUN	226	V	8	E
C. chinense	chi 22a/1036	HUN	227	V	8	E
C. chinense	chi 12/1021-2	HUN	228	V	8	E
C. frutescens	Toko Subur	IDN	229	V	8	E
C. frutescens	VTP 220	LAO	230	V	8	E
C. baccatum	Padilla	-	231	V	8	E
C. baccatum	pen-40/19896/1	HUN	232	V	8	E
C. baccatum	pen-1/19864/1	HUN	233	V	8	E
C. baccatum	C04659-A	SUR	234	V	8	E
C. baccatum	BOL-AWS-1999-292	-	235	V	8	E
C. baccatum	C00098_2	THA	236	V	8	E
C. frutescens	KC01288	LAO	237	V	8	E
C. frutescens	GREEN LEAF VARIETY	USA	238	V	8	E
C. chinense	Locoto	BOL	239	V	8	E
C. eximium	-	-	240	V	8	E

## Sheet: Table S6
Multiple allelic markers used to evaluate the core collection in Capsicum.
Marker name	Primer		Reference
COS643 (C2_At3g53920)	Forward	GAGATGTTCAATCAGGAGACTTCTAGTA	SGN website
	Reverse	CGGTGGATATCCGTACCCAGGTTG
COS111 (C2_At4g10030)	Forward	TCGCGTCAGCTGCTCTTGATGTC	SGN website
	Reverse	TTTCCTCCAAAGCTGTGACCAAC
L4RP-3F	Forward	TCTTCAGCACCTCAATTCGGTTC	Yang et al. 2009
	Reverse	GAAGAGGGCATCCCTTTTACT

## Sheet: Table S7
Analysis of melocular variance (AMOVA) among various subpopulations based on different clustering methods within 3,821 Capsicum accessions.
Population	Source of variation	Degrees of freedom (df)	Sum of squares	Mean sum of squares	Estimated variance	Percentage of variation (%)
Phylogentic groups	Among Pops	4	7645.72	1911.43	2.6876	7
	Within Pops	3816	141567	37.0982	37.0982	93
	Total	3820	149213		39.7858	100
	Fixiation index	PhiPT= 0.068 (P=0.010)
STRUCTURE clusters	Among Pops	9	42036.3	4670.71	12.5372	31
	Within Pops	3811	107176	28.1229	28.1229	69
	Total	3820	149213		40.6601	100
	Fixiation index	PhiPT= 0.308 (P=0.010)

## Sheet: Table S8
Comparison among different core collections established by diverse genetic clustering methods.
Evaluated parameter		Genotype clustering method
		CG3	CG4	CG5	CST10
Number of entries (%)		174 (4.6)	211 (5.5)	240 (6.3)	420 (11.0)
Number of alleles		333	333	333	333
Continuous variables	MD%	11.31	9.07	9.45	6.71
	CR%	97.79	98.08	98.4	99.2
	VD%	38.44	35.89	32.46	27.88
	VR%	117.64	117.5	115.65	113.85
Categorical variables	I	0.96	0.95	0.95	0.95
	I' max	1.25	1.25	1.25	1.25
	J'	0.801848	0.798568	0.795995	0.798304
CG3-CG5: Core collections based on unrooted phylogenetic tree clusters grouped by 3 (A+B, C, D+E), 4 (A+B, C, D, E) and 5 (A, B, C, D, E) in respectively.
CST10: Core collection based on 10 clustered population structure as in Fig. 1.
Evaluated parameters; MD%: the mean difference percentage, CR%: the coincidence rate, VD%: the variance difference percentage, VR%: variable rate, He: expected heterozygosity, I: Shannon’s information index of diversity, I max: logarithmic number of classes in whole collection.
